# Supplementary material for: Effect of the Processing on the Resistance–Strain Response of Multiwalled Carbon Nanotube/Natural Rubber Composites for Use in Large Deformation Sensors
Source: Nanomaterials (Basel). 2021 Jul 16;11(7):1845. doi: 10.3390/nano11071845 (PMC8308229; doi:10.3390/nano11071845)
Supplement: Supplementary file 1 [file nanomaterials-11-01845-s001.zip]

Archive with 1 entries (1 files):
- nanomaterials-1281697-supplementary.pdf
